# Supplementary material for: Monovalent anion-selective membranes fabricated via in situ interfacial polymerization
Source: Nat Commun. 2025 Oct 14;16:9120. doi: 10.1038/s41467-025-64196-2 (PMC12521509; doi:10.1038/s41467-025-64196-2)
Supplement: Supplementary file 3 — Source Data [file 41467_2025_64196_MOESM3_ESM.xlsx]

## Sheet: Deprotonated model
Optimized Cartesian coordinates of atoms (C, H, N, O) for the deprotonated model of the polymer obtained using density functional theory (DFT).
Atom	X (Å)	Y (Å)	Z (Å)
C	-14.6766	-5.76363	-1.15631
C	-13.9016	-4.78577	-0.52776
C	-12.8024	-4.19963	-1.18529
C	-12.5069	-4.6272	-2.49448
C	-13.2814	-5.60572	-3.12258
C	-14.3702	-6.17874	-2.45676
H	-15.5291	-6.19796	-0.62902
H	-14.1678	-4.45638	0.47874
H	-11.6467	-4.20649	-3.01938
H	-13.0276	-5.92697	-4.13539
H	-14.9759	-6.94347	-2.94795
C	-11.9769	-3.15893	-0.51634
C	-11.4299	-2.08172	-1.23901
C	-11.7087	-3.21053	0.86211
C	-10.6525	-1.11034	-0.61054
H	-11.6304	-1.98678	-2.30793
C	-10.9282	-2.23613	1.49011
H	-12.0938	-4.03916	1.45963
C	-10.3828	-1.1633	0.76907
H	-10.2626	-0.29071	-1.21627
H	-10.7521	-2.33381	2.56048
C	-9.53708	-0.05919	1.45188
C	-9.07449	-0.49883	2.8686
H	-8.59568	-1.48742	2.86487
H	-8.36035	0.22736	3.28007
H	-9.9358	-0.54127	3.5488
C	-8.29318	0.15605	0.56326
C	-7.2349	-0.7684	0.57703
C	-8.17309	1.23487	-0.33061
C	-6.12807	-0.60569	-0.23924
H	-7.25724	-1.64583	1.22056
C	-7.05524	1.35957	-1.13535
H	-8.95157	1.99054	-0.41388
N	-6.05103	0.45542	-1.08023
H	-5.28569	-1.30839	-0.26396
H	-6.93705	2.17785	-1.84448
C	-4.84322	0.63345	-1.92976
H	-4.36372	-0.35308	-1.9869
H	-5.18934	0.92792	-2.92991
C	-3.8749	1.66342	-1.3376
H	-4.37212	2.63951	-1.21904
H	-3.57532	1.33632	-0.3296
C	-2.62006	1.81346	-2.22469
H	-2.83601	2.50046	-3.05787
H	-2.35618	0.84955	-2.67893
N	-1.4562	2.31949	-1.50496
H	-1.38106	3.32938	-1.41219
C	-0.296	1.67705	-1.16091
O	0.69344	2.32359	-0.80489
C	-0.24833	0.17313	-1.21898
C	0.97183	-0.4384	-1.53774
C	-1.34778	-0.63913	-0.91373
C	1.08494	-1.83558	-1.57643
H	1.84477	0.17335	-1.761
C	-1.26991	-2.03268	-0.98139
H	-2.30195	-0.2234	-0.6053
C	-0.04752	-2.62531	-1.30946
H	-0.02995	-3.7153	-1.36709
C	-2.52895	-2.87549	-0.73863
C	2.42719	-2.40838	-1.94564
O	3.30994	-1.69711	-2.45169
O	-2.38938	-4.11834	-0.71666
O	-3.60568	-2.21456	-0.6015
N	2.62171	-3.72522	-1.69195
H	1.90483	-4.2342	-1.19081
C	3.83413	-4.45807	-2.0498
H	3.63442	-5.50999	-1.8122
H	3.98456	-4.39984	-3.14154
C	5.11078	-3.99001	-1.31191
H	5.68348	-4.86413	-0.96593
H	4.81284	-3.42943	-0.41257
C	6.002	-3.11218	-2.20502
H	6.6473	-3.71548	-2.85539
H	5.37496	-2.45681	-2.81861
C	-10.3412	1.25056	1.63356
C	-9.71013	2.38716	2.17463
C	-11.7109	1.348	1.35242
C	-10.4133	3.56664	2.41181
H	-8.64659	2.35917	2.42176
C	-12.4195	2.52872	1.59531
H	-12.2455	0.49602	0.93344
C	-11.7894	3.66545	2.12826
H	-9.88633	4.41683	2.8494
H	-13.4807	2.56544	1.34109
C	-12.5429	4.92204	2.38506
C	-13.8766	4.88762	2.8369
C	-11.9427	6.18043	2.18406
C	-14.584	6.06795	3.07863
H	-14.3591	3.92605	3.02386
C	-12.6503	7.36077	2.42523
H	-10.9173	6.23707	1.81269
C	-13.9745	7.3105	2.87383
H	-15.6148	6.0156	3.43644
H	-12.1659	8.32492	2.25446
H	-14.5275	8.23319	3.0628
C	6.39787	-1.03943	-0.96943
C	8.14466	-2.59867	-1.08926
C	7.17084	-0.19726	-0.19416
H	5.37583	-0.8071	-1.27083
C	8.95336	-1.78893	-0.30872
H	8.48145	-3.55747	-1.48047
C	8.48286	-0.55575	0.17029
H	6.73389	0.75149	0.11108
H	9.95921	-2.13673	-0.08279
N	6.88688	-2.22596	-1.40641
C	9.35046	0.40526	1.01071
C	10.5637	-0.3238	1.63688
C	10.3517	-1.41693	2.49906
C	11.8874	0.0934	1.44094
C	11.4136	-2.06776	3.12413
H	9.33972	-1.78517	2.68105
C	12.9538	-0.55505	2.07159
H	12.1032	0.94535	0.797
C	12.7441	-1.65101	2.92482
H	11.2035	-2.92813	3.76251
H	13.9662	-0.18015	1.9087
C	13.879	-2.34343	3.59203
C	13.749	-2.85353	4.89857
C	15.1142	-2.50782	2.93518
C	14.8153	-3.50316	5.52549
H	12.8101	-2.72041	5.44004
C	16.1802	-3.15817	3.56188
H	15.2353	-2.14296	1.9131
C	16.0361	-3.65896	4.86024
H	14.693	-3.88318	6.54237
H	17.126	-3.28061	3.02912
H	16.8695	-4.16729	5.35019
C	9.79254	1.54621	0.06112
C	9.73285	2.89555	0.44044
C	10.2976	1.25739	-1.21956
C	10.1601	3.91018	-0.42014
H	9.34831	3.18192	1.41839
C	10.7232	2.26817	-2.07992
H	10.3771	0.22317	-1.55863
C	10.6634	3.62251	-1.70042
H	10.075	4.94758	-0.09087
H	11.1287	1.99442	-3.05584
C	11.113	4.7039	-2.61723
C	11.7559	5.85421	-2.11957
C	10.908	4.60688	-4.00743
C	12.1784	6.87004	-2.98059
H	11.9488	5.94506	-1.04864
C	11.3297	5.62331	-4.86825
H	10.3916	3.73693	-4.41851
C	11.9671	6.75984	-4.35919
H	12.6821	7.74903	-2.57195
H	11.1522	5.52927	-5.94205
H	12.2971	7.55421	-5.0322
C	8.49477	0.95141	2.18767
H	7.67112	1.59182	1.84406
H	8.06629	0.12278	2.76756
H	9.12407	1.54251	2.86653

## Sheet: Protonated model
Optimized Cartesian coordinates of atoms (C, H, N, O) for the protonated model of the polymer obtained using density functional theory (DFT).
Atom	X (Å)	Y (Å)	Z (Å)
C	-14.1595	-4.83434	5.13462
C	-13.5983	-3.71478	4.51542
C	-12.698	-3.85657	3.44135
C	-12.3794	-5.15892	3.00953
C	-12.94	-6.27841	3.62949
C	-13.8331	-6.12174	4.69489
H	-14.8617	-4.69897	5.96046
H	-13.8812	-2.71648	4.85558
H	-11.6665	-5.29915	2.19432
H	-12.6715	-7.27873	3.28218
H	-14.2717	-6.99693	5.17916
C	-12.1009	-2.66483	2.78169
C	-11.8502	-2.6431	1.39632
C	-11.7626	-1.51472	3.51471
C	-11.287	-1.52624	0.78189
H	-12.1184	-3.50451	0.78166
C	-11.1973	-0.39581	2.89693
H	-11.9191	-1.49397	4.59492
C	-10.9481	-0.37535	1.51669
H	-11.1253	-1.55713	-0.29695
H	-10.9527	0.46336	3.51988
C	-10.343	0.86123	0.80595
C	-9.77039	1.88028	1.82938
H	-9.08254	1.41446	2.54805
H	-9.23086	2.68292	1.3086
H	-10.5907	2.34239	2.39504
C	-9.19	0.33134	-0.07228
C	-7.96625	-0.04964	0.51054
C	-9.30584	0.15305	-1.46062
C	-6.94103	-0.55409	-0.2646
H	-7.79607	0.03125	1.58213
C	-8.25337	-0.36307	-2.19739
H	-10.22	0.41386	-1.98993
N	-7.08884	-0.70531	-1.60356
H	-5.97987	-0.8486	0.15575
H	-8.3153	-0.51731	-3.27354
C	-5.95134	-1.21181	-2.41392
H	-5.45891	-1.99171	-1.81786
H	-6.37634	-1.68764	-3.30674
C	-4.97399	-0.09179	-2.77826
H	-5.47675	0.65145	-3.41805
H	-4.66005	0.43408	-1.86238
C	-3.73886	-0.65315	-3.49696
H	-4.04051	-1.11488	-4.45162
H	-3.27467	-1.44732	-2.89704
N	-2.73948	0.37277	-3.76978
H	-2.91857	0.97764	-4.56838
C	-1.4443	0.44266	-3.34299
O	-0.62556	1.17228	-3.90434
C	-1.02233	-0.3789	-2.14946
C	0.2405	-0.98244	-2.19139
C	-1.78523	-0.47426	-0.97853
C	0.73957	-1.69955	-1.096
H	0.85288	-0.89945	-3.08857
C	-1.29821	-1.19111	0.12304
H	-2.75098	0.02027	-0.90045
C	-0.0428	-1.80897	0.05995
H	0.28517	-2.38076	0.92862
C	-2.08602	-1.33228	1.38193
C	2.09406	-2.34438	-1.25324
O	2.5825	-2.52965	-2.37066
O	-1.70741	-1.94314	2.36218
O	-3.28134	-0.70531	1.33094
H	-3.70978	-0.84048	2.19707
N	2.73186	-2.71226	-0.10933
H	2.37838	-2.38648	0.78238
C	4.05059	-3.32578	-0.13268
H	4.16	-3.92806	0.78141
H	4.08807	-4.00534	-0.99636
C	5.1831	-2.29156	-0.2346
H	5.11955	-1.58773	0.61154
H	5.05768	-1.71338	-1.16362
C	6.55091	-2.97697	-0.23316
H	6.7177	-3.54273	0.69281
H	6.6532	-3.67205	-1.07676
C	-11.399	1.62029	-0.03252
C	-11.0071	2.722	-0.81708
C	-12.7659	1.31296	0.00833
C	-11.9364	3.46982	-1.53753
H	-9.95529	3.01193	-0.87118
C	-13.7005	2.0661	-0.70874
H	-13.1203	0.47207	0.60356
C	-13.3096	3.15887	-1.50019
H	-11.5886	4.3262	-2.11854
H	-14.7523	1.777	-0.66432
C	-14.3039	3.95638	-2.26694
C	-15.5885	4.20686	-1.74607
C	-13.9878	4.4821	-3.53493
C	-16.5224	4.95541	-2.46669
H	-15.8526	3.8312	-0.75535
C	-14.9221	5.23013	-4.25579
H	-13.0074	4.2841	-3.97312
C	-16.1941	5.47065	-3.72527
H	-17.5097	5.14306	-2.03833
H	-14.6564	5.62068	-5.24082
H	-16.9243	6.0557	-4.28863
C	8.11823	-1.6287	-1.56776
C	8.18619	-1.43351	0.76577
C	9.11768	-0.6846	-1.70059
H	7.66296	-2.1215	-2.42518
C	9.18392	-0.4777	0.68087
H	7.78741	-1.77574	1.71967
C	9.67974	-0.06727	-0.56769
H	9.45707	-0.44776	-2.70695
H	9.571	-0.05924	1.60767
N	7.66021	-1.99368	-0.34641
C	10.8172	0.96387	-0.7219
C	10.9887	1.81747	0.55757
C	9.90613	2.57904	1.03819
C	12.2081	1.93057	1.23947
C	10.0351	3.40458	2.15339
H	8.93291	2.52271	0.54571
C	12.3408	2.76258	2.35535
H	13.0805	1.37515	0.89674
C	11.2596	3.51686	2.84032
H	9.16138	3.95574	2.50644
H	13.3161	2.83854	2.84028
C	11.401	4.39997	4.02885
C	10.721	5.63145	4.10102
C	12.2193	4.02898	5.11364
C	10.8553	6.46186	5.21652
H	10.0979	5.95472	3.26453
C	12.3529	4.85907	6.22947
H	12.7398	3.06919	5.09432
C	11.6717	6.07976	6.28642
H	10.3244	7.41617	5.24591
H	12.9871	4.54621	7.06207
H	11.7763	6.72878	7.15862
C	12.0984	0.15875	-1.05377
C	12.9735	0.54344	-2.08054
C	12.4396	-0.98457	-0.3087
C	14.1384	-0.1801	-2.34905
H	12.7612	1.41803	-2.69389
C	13.6006	-1.70815	-0.57586
H	11.7996	-1.31952	0.50932
C	14.4796	-1.3231	-1.60594
H	14.7789	0.14391	-3.17159
H	13.8358	-2.57572	0.04358
C	15.7174	-2.09494	-1.89592
C	16.8976	-1.44367	-2.305
C	15.743	-3.49756	-1.76887
C	18.0606	-2.16846	-2.57663
H	16.913	-0.3551	-2.38927
C	16.9059	-4.2223	-2.04154
H	14.8362	-4.03072	-1.47582
C	18.0705	-3.5614	-2.44645
H	18.966	-1.64038	-2.88451
H	16.8991	-5.3103	-1.94373
H	18.9798	-4.12797	-2.65902
C	10.4521	1.94333	-1.87192
H	9.46827	2.39722	-1.69097
H	11.1899	2.75532	-1.92106
H	10.4267	1.44794	-2.85201
